# Supplementary material for: Metabolic Shift in Porcine Spermatozoa during Sperm Capacitation-Induced Zinc Flux
Source: Int J Mol Sci. 2024 Jul 19;25(14):7919. doi: 10.3390/ijms25147919 (PMC11276750; doi:10.3390/ijms25147919)
Supplement: Supplementary file 1 [file ijms-25-07919-s001.zip]

Archive with 2 entries (2 files):
- Supplementary Data for Metabolism Manuscript.pdf
- SupplementaryTableS4_All_metabolites_with_concentrations.csv
