# Supplementary material for: Metabolic Shift in Porcine Spermatozoa during Sperm Capacitation-Induced Zinc Flux
Source: Int J Mol Sci. 2024 Jul 19;25(14):7919. doi: 10.3390/ijms25147919 (PMC11276750; doi:10.3390/ijms25147919)
Supplement: Supplementary file 1 [file ijms-25-07919-s001.zip › SupplementaryTableS4_All_metabolites_with_concentrations.csv]

	1_0hr	2_0hr	3_0hr	4_0hr	5_0hr	6_0hr	7_0hr	1_4hr	2_4hr	3_4hr	4_4hr	5_4hr	6_4hr	7_4hr	1_4hr+Zn	2_4hr+Zn	3_4hr+Zn	4_4hr+Zn	5_4hr+Zn	6_4hr+Zn	7_4hr+Zn
Label	0hr	0hr	0hr	0hr	0hr	0hr	0hr	4hr	4hr	4hr	4hr	4hr	4hr	4hr	4hr+Zn	4hr+Zn	4hr+Zn	4hr+Zn	4hr+Zn	4hr+Zn	4hr+Zn
beta-D-Glucopyranose			1.48E-10				8.36E-11		1.15E-10	5.11E-10	2.30E-10	3.54E-10	3.43E-10	1.02E-09	1.72E-10		4.28E-10		4.27E-10		3.80E-10
2,3,4-Trihydroxybutyric acid	9.53E-10	8.25E-10	1.72E-10	1.54E-09	1.46E-09	1.16E-09	2.66E-09	2.21E-10	2.25E-10	4.56E-10		3.73E-10	4.49E-10	2.11E-09	1.02E-09	2.54E-10	6.20E-10		7.18E-10	4.87E-10	1.34E-09
Succinic Acid	1.05E-08	5.99E-09	4.11E-09	5.56E-09	1.32E-08	5.82E-09	1.10E-08	2.81E-09		2.48E-09				6.40E-09	7.67E-09	4.61E-09	8.22E-09	4.75E-09	8.65E-09	7.30E-09	1.90E-08
Cholesta-3,5-diene			1.28E-10		8.93E-10		2.49E-10
Cholesterol	4.05E-08	3.78E-08	2.02E-08	3.04E-08	6.36E-08	6.93E-08	7.27E-08	2.29E-08	8.94E-08	5.38E-08	4.74E-08	3.94E-08	2.25E-08	6.81E-08	4.90E-08	3.95E-08	2.78E-08	2.92E-08	2.05E-08	6.89E-08	5.52E-08
Citric acid	1.36E-07	4.38E-07	2.51E-07	8.97E-07	9.81E-07	5.84E-07	4.30E-07	6.46E-08	5.28E-08	8.82E-08	4.15E-08	5.06E-08	4.15E-08	2.57E-08	1.21E-07	4.71E-08	2.36E-07	1.10E-07	1.48E-07	4.27E-08	3.26E-08
Fructose	2.86E-09	1.15E-08	2.99E-09	6.75E-09	6.53E-09	6.01E-09	5.72E-09	1.10E-09	8.37E-10	8.95E-10	1.97E-10	3.61E-10	3.54E-10	8.33E-10	1.62E-09	8.15E-10	2.20E-09	1.81E-09	1.92E-09	6.54E-10	1.94E-09
Galactofuranose		5.69E-10		7.69E-10	8.33E-10		4.08E-10	6.62E-10										3.33E-09
Glucitol	3.20E-08	1.15E-08	1.24E-08	1.58E-08	6.05E-08	2.84E-08	4.96E-08	4.07E-07	2.76E-07	6.19E-07	5.15E-07	5.92E-07	5.47E-07	4.36E-07	9.89E-07	1.15E-06	1.39E-06	8.42E-07	1.18E-06	9.97E-07	1.33E-06
Glucose	2.17E-06	2.91E-06	1.65E-06	4.59E-06	5.31E-06	3.34E-06	2.80E-06	6.03E-07	4.79E-07	6.44E-07	4.84E-07	4.27E-07	3.78E-07	1.58E-07	9.59E-07	7.09E-07	1.57E-06	8.18E-07	1.10E-06	5.82E-07	5.70E-07
Decandioic acid														2.11E-10					7.84E-11
Desmosterol	1.47E-08	1.34E-08	4.76E-09	1.01E-08	2.32E-08	2.20E-08	1.87E-08	5.60E-09	2.62E-08	1.15E-08	1.43E-08	1.05E-08	4.86E-09	1.50E-08	1.99E-08	1.26E-08	5.28E-09	4.67E-09	5.05E-09	1.91E-08	1.09E-08
Dodecanoic acid	1.79E-09	1.06E-09	2.69E-10	8.14E-10	8.63E-10	9.79E-10	9.96E-10	1.45E-09	2.43E-09	1.30E-09	1.32E-09	6.47E-10	2.34E-10	2.41E-10	6.49E-10	7.29E-10		2.14E-10		6.48E-11
Glyceric acid			5.04E-10	9.43E-10	3.08E-09									1.32E-09
Glycine				1.80E-09	1.89E-09	2.85E-09	3.33E-09			2.46E-09	7.48E-10	2.06E-09	1.73E-09	5.64E-09	2.52E-09	3.87E-10	3.16E-09	1.09E-09	3.22E-09	1.18E-09	4.45E-09
Heptaecanoic acid						6.14E-10
Itaconic acid	1.88E-08	9.05E-09	3.62E-09	8.26E-09	7.26E-09	6.31E-09	6.16E-09	5.26E-09
5-Oxoproline	4.13E-08	3.84E-08	3.79E-08	3.36E-08	9.23E-08	4.90E-08	9.27E-08	8.31E-09	1.28E-08	3.30E-08	7.99E-09	2.41E-08	1.83E-08	4.85E-08	2.74E-08	1.95E-08	3.64E-08	1.11E-08	3.63E-08	3.04E-08	7.23E-08
Alanine	1.26E-09	1.46E-09	6.43E-10	1.35E-09	2.81E-09	1.29E-09	2.33E-09	9.08E-10	2.41E-09	4.65E-09	1.80E-09	6.01E-09	3.55E-09	2.45E-09	3.76E-09	1.65E-09	2.67E-09	1.52E-09	5.39E-09	2.06E-09	3.13E-09
Glutamic acid	3.85E-09	6.60E-09	4.22E-09	4.92E-09	1.80E-08	7.16E-09	1.50E-08	1.60E-10	1.10E-09	2.87E-09	1.43E-09	2.44E-09	4.38E-09	3.78E-09	6.44E-10	8.12E-10	1.44E-09	4.74E-10	1.35E-09	1.76E-09	1.46E-09
Lactic Acid	7.46E-08	4.98E-08	4.02E-08	6.66E-08	1.41E-07	7.31E-08	1.47E-07	1.78E-07	1.15E-07	2.70E-07	1.79E-07	2.30E-07	2.16E-07	2.19E-07	3.82E-07	3.81E-07	5.03E-07	3.02E-07	4.63E-07	3.49E-07	4.89E-07
Malic acid	9.22E-09	6.86E-09	6.27E-09	6.29E-09	1.30E-08	6.32E-09	1.63E-08	1.12E-09	1.20E-09	6.48E-09	1.25E-09	5.40E-09	3.50E-09	6.50E-09	3.01E-09	1.15E-09	3.26E-09		4.64E-09	1.48E-09	3.49E-09
Myo-Inositol	1.28E-07	2.72E-07	3.08E-07	1.18E-06	1.00E-06	6.08E-07	2.72E-07	3.40E-08	2.72E-08	1.02E-07	5.84E-08	6.71E-08	4.61E-08	3.81E-08	7.79E-08	1.76E-08	2.02E-07	1.12E-07	1.44E-07	5.87E-08	6.19E-08
Myristic acid	3.21E-09							2.20E-09	1.02E-09	1.31E-09	1.07E-09	4.16E-09	5.79E-10	1.41E-09		1.63E-09			6.16E-10	8.57E-10	6.85E-10
Nonanoic acid	3.65E-10			2.16E-10	2.42E-10	2.18E-10	2.31E-10	4.41E-10	4.73E-10	3.70E-10	1.86E-10	3.40E-10	4.97E-10	3.21E-10	1.97E-10	3.06E-10	2.97E-10	5.76E-10	4.32E-10
Palmitic Acid	5.30E-09	1.42E-09		2.68E-09	2.75E-09	4.09E-09	3.02E-09	4.52E-09	1.70E-09	5.69E-09	1.11E-09	4.84E-10
Phosphoric acid	2.98E-08	4.76E-08	4.53E-08	9.17E-08	1.16E-07	5.55E-08	6.72E-08	3.80E-09	8.74E-09	3.27E-08	6.12E-09	1.53E-08	1.15E-08	3.30E-08	1.78E-08	1.12E-08	3.39E-08	8.61E-09	2.78E-08	1.32E-08	3.42E-08
Serine	2.40E-09	5.97E-10	4.62E-11	9.63E-11		2.96E-10	7.69E-09	3.93E-10	1.63E-09	2.86E-09	1.71E-09	5.22E-09	1.74E-09	6.18E-09	3.85E-09	2.43E-09	2.03E-09	1.02E-09	2.80E-09	2.19E-09	1.52E-09
Phosphate	2.71E-07	2.43E-07	1.36E-07	2.69E-07	3.38E-07	2.67E-07	4.12E-07	1.12E-06	8.91E-07	1.76E-06	9.18E-07	1.13E-06	1.63E-06	1.59E-06	1.43E-06	1.36E-06	1.67E-06	9.83E-07	1.42E-06	7.39E-07	1.65E-06
Stearic acid	2.24E-09				5.26E-10	1.31E-09	2.02E-10	3.54E-10		1.58E-09
Sucrose		7.20E-11	4.76E-11	1.85E-10	2.17E-10		2.55E-10	6.34E-11	2.05E-10				1.48E-10	1.73E-10	6.77E-10	1.53E-10	1.97E-10	7.31E-10	1.27E-09		1.38E-10
Terephthalic acid	4.78E-09						4.53E-09	8.03E-10	1.21E-09	6.76E-10	5.67E-10	7.88E-10	4.32E-10	5.13E-10	6.17E-10	7.22E-10	1.15E-09	6.88E-10	5.21E-10	6.72E-10	9.10E-10
Trisaminol	3.23E-07	3.70E-07	2.18E-07	6.50E-07	6.88E-07	4.11E-07	3.74E-07	4.59E-08	3.54E-08	5.16E-08	2.33E-08	2.30E-08	1.98E-08	1.32E-08	6.80E-08	1.78E-08	1.18E-07	4.44E-08	8.39E-08	1.97E-08	2.18E-08
Tromethamine	4.88E-08	1.28E-07	5.19E-08	1.08E-07	1.57E-07	1.21E-07	1.63E-07	1.78E-08	1.68E-08	2.70E-08	1.52E-08	1.67E-08	7.83E-09	2.11E-09	1.92E-08	1.25E-08	2.93E-08	2.27E-08	1.64E-08	6.48E-09	3.68E-09
Urea	1.89E-09	2.24E-09	1.32E-09	3.79E-09	5.23E-09	7.52E-09	6.87E-10		4.41E-10			1.29E-09		4.81E-10	2.46E-09	5.24E-09	2.86E-09	1.80E-09	4.86E-09	1.06E-09
RI=1070.4, 5.6217 min	2.27E-09	1.22E-09				1.71E-09	1.44E-09		3.53E-09	3.24E-09	2.37E-09	2.69E-09	1.84E-09	1.60E-09	3.04E-09	2.88E-09	2.08E-09	2.56E-09	2.35E-09	2.87E-09	2.97E-09
RI=1070.6, 5.6266 min							1.03E-09						2.66E-09				1.82E-09		2.38E-09
RI=1070.6, 5.6273 min	1.11E-09														3.44E-09
RI=1071.3, 5.6441 min	3.01E-09	1.44E-09	1.28E-09	2.48E-09	2.66E-09	1.83E-09	1.47E-09	6.40E-09	4.18E-09	4.87E-09	2.86E-09	3.40E-09	3.77E-09	3.10E-09	3.45E-09	4.13E-09	3.32E-09	3.03E-09	2.99E-09	2.90E-09	3.11E-09
RI=1073.3, 5.6952 min														6.07E-09
RI=1083.9, 5.9557 min	1.14E-09
RI=1085.2, 5.9886 min	1.05E-09									1.21E-09				5.54E-10
RI=1112.6, 6.6680 min					1.06E-09			5.32E-09		5.11E-09	6.68E-09		4.52E-09	8.02E-10	6.64E-09		3.85E-09	6.60E-09	5.04E-09		7.63E-09
RI=1113.0, 6.6785 min								3.18E-09
RI=1113.1, 6.6790 min	2.33E-09
RI=1113.3, 6.6848 min								2.54E-09		6.99E-10	1.66E-09	1.78E-09	4.83E-10	5.49E-10	1.63E-09	2.21E-09	6.19E-10		9.03E-10		1.14E-09
RI=1118.4, 6.8120 min	2.76E-09	2.74E-09	1.02E-09	1.91E-09	1.67E-09	1.31E-09	4.67E-10	3.62E-10	3.57E-10	3.64E-10	2.70E-10	3.27E-10	7.25E-10	2.39E-10		1.03E-10			1.66E-10
RI=1119.3, 6.8332 min										3.56E-10
RI=1122.1, 6.9017 min						6.25E-10						1.44E-09							1.19E-09	1.23E-09
RI=1152.5, 7.6551 min	2.02E-09	1.30E-09			8.40E-10	1.27E-09	1.43E-09						2.32E-09	1.48E-09	2.93E-09	3.51E-09		3.31E-09		2.97E-09
RI=1163.7, 7.9318 min		8.81E-10	5.42E-10	7.58E-10	1.57E-09			1.94E-09				2.58E-09				4.11E-09		3.01E-09	3.04E-09
RI=1164.8, 7.9598 min		3.33E-10	1.61E-10	8.71E-11	3.46E-10	3.41E-10	2.96E-10	9.97E-10	5.62E-10	4.76E-10	2.90E-10	5.21E-10	1.50E-10	2.57E-10	5.89E-10	8.07E-10	5.17E-10	8.59E-10	7.72E-10	8.12E-10	8.66E-10
RI=1169.0, 8.0654 min	2.52E-09	1.65E-10		3.28E-10	3.30E-10				8.61E-10	4.12E-10		9.26E-10		4.94E-10			3.78E-10		1.06E-09
RI=1171.3, 8.1214 min	1.46E-09	6.18E-10	1.68E-10	8.39E-10	9.40E-10	8.04E-10	6.04E-10	7.13E-11	3.90E-10	1.48E-09	7.98E-10	1.14E-09	6.31E-10	2.01E-09	3.63E-10	9.70E-10	8.15E-10	4.00E-10	1.03E-09	4.26E-10	2.52E-09
RI=1194.1, 8.6865 min															3.20E-09
RI=1194.1, 8.6867 min		1.00E-09		3.17E-09		3.07E-09		5.26E-09	5.07E-09	5.13E-09	4.20E-09	4.24E-09	4.04E-09	7.61E-09	5.45E-09	3.92E-09	4.49E-09	2.25E-09	4.74E-09	4.47E-09	6.32E-09
RI=1195.2, 8.7131 min	2.58E-09
RI=1202.1, 8.8847 min
RI=1206.9, 9.0024 min								1.09E-09
RI=1215.5, 9.2165 min	1.03E-08	5.37E-09	4.07E-09	3.46E-09	1.42E-08		1.96E-08
RI=1223.3, 9.4086 min			1.13E-10					1.26E-09				1.31E-09					1.69E-10		1.26E-09
RI=1223.9, 9.4233 min								1.42E-09			1.41E-09			2.82E-10						1.40E-09
RI=1226.6, 9.4917 min	1.17E-09	1.17E-09	9.15E-10	1.63E-09	7.51E-10	1.29E-09	3.26E-10	3.93E-10	2.42E-10	4.02E-10	1.59E-10	2.41E-10	3.56E-10	7.81E-10	3.82E-10	3.56E-10	4.70E-10	3.16E-10	4.05E-10	7.03E-10	3.32E-10
RI=1230.7, 9.5919 min				1.15E-09											1.98E-09				1.75E-09
RI=1230.9, 9.5967 min														1.03E-10					1.21E-09
RI=1231.1, 9.6011 min		6.45E-10			6.77E-10	8.29E-10		2.06E-09	1.85E-09	5.38E-10	1.18E-09					1.85E-09	9.34E-10			1.83E-09	2.09E-09
RI=1252.8, 10.1387 min	1.26E-09
RI=1254.9, 10.1914 min								8.11E-10				6.47E-10
RI=1255.5, 10.2075 min	5.48E-10	1.38E-09					3.71E-10	7.50E-10	3.71E-10	3.72E-10	7.99E-10		1.86E-10	3.60E-10		3.68E-10	4.32E-10	2.50E-10	3.72E-10	1.84E-10	3.50E-10
RI=1266.0, 10.4657 min			1.43E-09												1.14E-09				4.36E-09
RI=1266.7, 10.4839 min															7.96E-10		8.42E-10		1.92E-09
RI=1267.5, 10.5028 min	2.25E-09	2.26E-09	1.64E-09	2.98E-09	4.24E-09	2.51E-09	5.24E-10	2.67E-10	2.76E-10	1.86E-09	7.80E-10	5.34E-10	1.72E-09	1.66E-09	7.93E-10	6.79E-10	9.54E-10	6.66E-10	4.06E-09	7.05E-10	3.58E-09
RI=1280.5, 10.8249 min	1.84E-09	4.20E-10	2.66E-10	1.47E-10	1.28E-09	8.03E-10	4.88E-09			2.80E-10		5.56E-10		5.64E-09	3.12E-09				1.05E-09		4.87E-09
RI=1283.0, 10.8865 min	8.19E-10	1.13E-09	5.24E-10	7.82E-10	7.33E-10	9.93E-10	2.75E-09	2.20E-10	1.23E-09	2.67E-09	1.24E-09	2.52E-09	1.92E-09	1.78E-09	1.30E-09	2.76E-10	1.17E-09	6.39E-10	1.18E-09	9.11E-10	1.84E-09
RI=1287.9, 11.0084 min															3.79E-09
RI=1288.1, 11.0127 min								2.01E-09
RI=1288.1, 11.0133 min																			1.42E-08
RI=1289.6, 11.0518 min																	1.31E-06	7.03E-07	1.11E-06
RI=1290.0, 11.0601 min				2.77E-10	3.32E-10					5.12E-08
RI=1304.5, 11.4200 min	1.20E-09				1.22E-09
RI=1304.9, 11.4306 min			2.13E-10				7.71E-10								1.53E-09		1.23E-09		1.30E-09	1.31E-09
RI=1305.0, 11.4312 min	1.11E-09	8.45E-10	6.99E-10	1.33E-09	1.17E-09	8.32E-10	9.99E-10						1.28E-09	1.07E-09
RI=1305.1, 11.4355 min								2.81E-10	5.20E-10	1.47E-09	6.07E-10	9.11E-10	9.16E-10	3.52E-10	1.70E-09	1.19E-09	1.57E-09	6.55E-10	1.54E-09	1.61E-09	1.83E-09
RI=1345.6, 12.4369 min							1.16E-10
RI=1346.0, 12.4474 min							2.82E-11
RI=1351.4, 12.5817 min							2.63E-09	2.46E-09	9.81E-10	1.17E-09	3.05E-10
RI=1351.7, 12.5882 min					5.10E-09			5.55E-09		2.50E-09
RI=1352.4, 12.6064 min								3.15E-09		2.18E-09		1.93E-09	2.12E-09	1.08E-09	3.88E-09	1.28E-09	2.17E-09		2.28E-09	2.23E-09	4.46E-09
RI=1352.7, 12.6125 min							3.82E-09				1.02E-09	2.87E-09	1.44E-09	8.97E-10	2.55E-09		2.95E-09	1.37E-09	2.88E-09	2.01E-09	3.25E-09
RI=1353.0, 12.6202 min	2.09E-09	1.24E-09	4.91E-10	1.02E-09	2.26E-09	1.25E-09	3.13E-09	2.16E-09	5.79E-10		4.96E-10					9.83E-10		5.41E-10
RI=1366.4, 12.9521 min	8.92E-10	9.81E-10	7.57E-10	1.67E-09	1.14E-09	1.45E-09	5.89E-10	7.14E-10	3.50E-10	7.48E-10	4.14E-10	6.12E-10	8.92E-10	1.23E-09	7.44E-10	6.64E-10	1.25E-09	6.20E-10	9.88E-10	1.16E-09	8.35E-10
RI=1401.6, 13.8224 min	2.43E-09	1.83E-09	5.53E-10	2.63E-10	7.04E-10	8.85E-10	3.00E-09	3.70E-10	1.18E-09	2.44E-09	1.58E-09	3.22E-09	1.95E-09	4.37E-09	3.03E-09	1.35E-09	2.14E-09	6.48E-10	2.18E-09	1.71E-09	2.80E-09
RI=1429.5, 14.4833 min					3.96E-09
RI=1432.0, 14.5429 min	5.82E-10	4.67E-10		2.93E-10	3.41E-10	6.60E-10	1.33E-09	2.81E-09	2.35E-09	5.65E-09	2.86E-09	3.58E-09	4.53E-09	5.94E-09	6.30E-09	4.33E-09	5.47E-09	3.47E-09	4.94E-09	2.57E-09	6.56E-09
RI=1432.3, 14.5485 min	1.57E-09	1.59E-09	6.22E-10		1.45E-09	1.07E-09										3.48E-10			3.21E-10
RI=1471.6, 15.4798 min	3.38E-10
RI=1480.6, 15.6913 min		3.63E-10	2.25E-10	4.69E-10	6.60E-10	5.14E-10	6.45E-10	4.67E-10	1.01E-09	3.27E-10	8.09E-10	5.39E-10	3.02E-10	1.07E-09	1.05E-09	8.49E-10	3.99E-10	7.06E-10	3.90E-10	8.91E-10	5.83E-10
RI=1482.4, 15.7347 min	2.20E-09	6.17E-10	7.31E-11	1.36E-10
RI=1487.1, 15.8454 min	1.92E-10	1.18E-10						1.83E-10	4.40E-10	3.58E-10	6.91E-10	3.91E-10	1.06E-10	2.57E-10	1.47E-09	2.94E-10	1.97E-09	2.42E-09	2.65E-09	2.02E-09	1.71E-09
RI=1497.0, 16.0806 min	2.04E-09	1.09E-09	5.27E-10	1.31E-10	1.23E-09	1.17E-09	2.44E-09			4.61E-10		4.49E-10			4.06E-10		3.81E-10		2.48E-10	2.20E-10	9.13E-10
RI=1499.5, 16.1379 min		1.74E-10	1.43E-09	1.23E-09	5.24E-09	8.55E-10	5.55E-10														5.41E-10
RI=1516.4, 16.5392 min	2.43E-09
RI=1540.1, 17.0993 min			4.43E-10		7.82E-09								8.13E-10
RI=1541.5, 17.1329 min					1.44E-08		1.48E-09						3.88E-10	5.48E-10
RI=1542.2, 17.1476 min					5.31E-09
RI=1544.5, 17.2030 min				5.12E-10		6.42E-10									1.11E-09		5.95E-10	7.84E-10			1.45E-09
RI=1565.3, 17.6945 min	1.03E-09	1.66E-09	1.38E-09	1.52E-09	2.90E-09	1.79E-09	4.18E-09			1.34E-09		6.49E-10	6.14E-10	1.30E-09	1.21E-09	6.02E-10	1.26E-09		1.39E-09		2.56E-09
RI=1566.5, 17.7234 min	2.13E-10	4.01E-10	1.50E-10	5.37E-10	3.15E-10	6.33E-10	6.00E-10	1.12E-09	1.70E-09	1.73E-09	1.30E-09	1.37E-09	1.33E-09	1.28E-09	1.60E-09	1.68E-09	1.46E-09	1.59E-09	1.38E-09	6.99E-10	2.12E-09
RI=1605.7, 18.6384 min	8.92E-09	7.50E-09	1.18E-08	2.01E-08	4.77E-08	2.52E-08	6.01E-08	5.58E-09	1.46E-09	3.32E-08	2.55E-09	2.38E-08	4.25E-09	7.28E-08	4.86E-08	2.08E-08	3.13E-08	3.68E-09	3.68E-08	2.85E-08	1.03E-07
RI=1608.2, 18.6924 min		1.95E-10			2.26E-10	2.21E-10	1.29E-09	8.41E-11	4.78E-10	1.89E-09	6.64E-10	9.05E-10	1.10E-09	2.08E-09	1.10E-09	5.91E-10	3.91E-10			2.49E-10
RI=1639.5, 19.3687 min	1.63E-09	1.12E-09	4.81E-10	1.18E-09	9.59E-10	8.57E-10	5.67E-10	3.04E-10		1.22E-10	1.58E-10	1.39E-10			3.38E-10	2.26E-10	4.44E-10	2.74E-10	1.71E-10	9.67E-11
RI=1643.3, 19.4514 min										3.04E-10	5.16E-10	4.74E-10	4.93E-10	8.80E-11	1.74E-09	2.42E-09	2.41E-09	1.49E-09	1.50E-09	2.11E-09	2.31E-09
RI=1653.9, 19.6789 min	8.12E-10								1.61E-09		3.09E-10
RI=1676.7, 20.1718 min	1.39E-09	7.37E-10	2.77E-10	8.96E-10	4.19E-10	2.33E-10	3.64E-10													6.81E-10
RI=1702.4, 20.7264 min	1.03E-09					3.33E-10											1.77E-10		7.65E-11
RI=1702.8, 20.7334 min	1.15E-09	5.15E-10	1.58E-10	4.71E-10	4.70E-10		3.53E-10						5.66E-11
RI=1758.1, 21.9278 min					4.73E-08
RI=1765.4, 22.0847 min	1.79E-09	2.49E-09	1.32E-09	4.48E-09	4.64E-09	1.99E-09	1.35E-09										4.50E-10	2.17E-10	2.63E-10
RI=1781.4, 22.4313 min	9.42E-10	1.50E-09	1.07E-09	3.69E-09	3.15E-09	1.77E-09	2.07E-09			1.86E-10					2.89E-10		5.32E-10	2.27E-10	3.88E-10	1.31E-10
RI=1791.4, 22.6462 min				4.06E-08	6.12E-08		3.07E-08
RI=1791.5, 22.6490 min					5.82E-08
RI=1794.7, 22.7177 min	3.44E-09	1.23E-10						8.03E-10	1.21E-09	6.76E-10	5.82E-10	6.47E-10	4.32E-10	5.13E-10	6.17E-10					4.71E-10
RI=1831.8, 23.4579 min		5.52E-10	4.34E-10	2.17E-10	1.04E-09	1.35E-09	6.61E-09			1.88E-09		1.36E-09		3.73E-09	2.66E-09	1.14E-09	2.38E-09		2.25E-09	1.20E-09	6.79E-09
RI=1832.2, 23.4663 min								2.23E-10						3.65E-09	2.64E-09		1.53E-09
RI=1839.1, 23.6020 min			2.40E-10	1.56E-09	6.22E-09	1.90E-09	3.15E-10			6.81E-10		7.74E-10	9.76E-10	3.77E-09
RI=1846.9, 23.7555 min															2.06E-08
RI=1875.4, 24.3170 min								6.44E-10		8.48E-10			5.61E-10		1.81E-09	1.07E-09		1.31E-09	2.41E-09	1.12E-09
RI=1875.6, 24.3213 min								1.00E-09				4.51E-10			1.54E-09
RI=1876.0, 24.3303 min	5.76E-09				1.43E-08		1.92E-09
RI=1876.3, 24.3359 min	6.04E-09	9.65E-09	5.78E-09	1.60E-08	1.67E-08	1.21E-08	6.84E-09								8.08E-10		2.89E-09
RI=1883.1, 24.4688 min					1.17E-08
RI=1886.7, 24.5403 min	4.78E-09						1.79E-09								3.47E-09						3.58E-10
RI=1886.7, 24.5411 min															1.02E-09					1.03E-09
RI=1887.1, 24.5473 min	5.84E-09	8.73E-09	4.63E-09	3.76E-09		1.06E-08	2.91E-09		3.13E-10	1.47E-09	4.92E-10	9.48E-10	6.06E-10		1.32E-09	1.13E-09	4.60E-09	1.39E-09	1.79E-09	1.03E-09	4.38E-10
RI=1892.3, 24.6516 min		4.38E-09	2.07E-09	1.08E-08	6.98E-09	5.60E-09	2.84E-09			4.08E-10		1.86E-10			1.36E-09		4.01E-09		1.87E-09
RI=1912.2, 25.0431 min	3.32E-09	6.71E-09	2.59E-10	1.13E-09	1.50E-09	5.28E-09	5.72E-09	1.10E-09	8.37E-10	7.29E-10	1.97E-10		3.54E-10	8.33E-10	1.62E-09	8.15E-10	2.20E-09	1.81E-09	1.98E-09	6.54E-10	1.94E-09
RI=1914.7, 25.0920 min		1.16E-08	2.99E-09	8.38E-09	6.23E-09	5.45E-09	6.19E-09
RI=1915.5, 25.1082 min	1.33E-09
RI=1917.6, 25.1502 min	3.07E-09				2.37E-08
RI=1920.5, 25.2070 min	6.55E-10							5.23E-10	8.83E-10		1.88E-10	1.02E-10	1.99E-10			1.70E-10		4.34E-10	9.59E-10	2.98E-10
RI=1924.3, 25.2818 min	2.07E-09	1.20E-09				1.11E-09	1.63E-09				3.82E-10			1.84E-10				3.12E-10	7.33E-10	1.64E-11	1.70E-10
RI=1925.8, 25.3106 min	4.29E-09		1.18E-09				1.08E-08	1.45E-09	5.81E-10			7.48E-10	1.26E-09	9.29E-10	4.24E-09	2.10E-09	6.63E-09		2.42E-09	2.27E-09	4.75E-09
RI=1926.1, 25.3169 min	5.42E-09									1.83E-09	9.85E-10			1.53E-10				2.01E-09
RI=1926.1, 25.3176 min		2.10E-09	1.81E-09			2.62E-09	1.57E-09		2.36E-10	4.86E-10				7.81E-10				5.99E-10	1.02E-09		2.85E-09
RI=1927.1, 25.3364 min					2.33E-09				6.35E-10	6.14E-10									4.04E-10
RI=1928.2, 25.3588 min		5.28E-09	1.28E-09	3.78E-09	1.42E-08	4.63E-09	6.40E-09												2.51E-09
RI=1955.6, 25.8989 min							8.73E-08	2.30E-08	3.46E-08	1.95E-08	7.66E-09		6.20E-09	6.37E-09	2.45E-08	7.18E-09	8.39E-08	2.57E-08	9.51E-09	1.02E-08
RI=1957.4, 25.9337 min		6.95E-09		3.95E-09	7.22E-09			5.60E-09		5.04E-09		4.02E-09	3.31E-09		5.89E-09			6.08E-09	4.22E-09	3.64E-09	2.91E-09
RI=1961.0, 26.0052 min	1.25E-09	8.28E-10	2.95E-10	7.30E-10	1.35E-09	1.45E-09	1.74E-09	1.19E-09	2.43E-09		1.34E-09	9.71E-10			1.29E-09	7.49E-10		8.96E-10		1.29E-09	4.77E-10
RI=1961.3, 26.0101 min	9.57E-10			6.83E-10					1.74E-09	1.01E-09	1.17E-09		1.11E-10	9.49E-10	1.11E-09		4.52E-10	6.19E-10	4.33E-10		8.65E-10
RI=1967.4, 26.1314 min								7.17E-10			1.07E-10				1.67E-09					1.74E-09
RI=1968.0, 26.1424 min																	6.30E-10
RI=1969.4, 26.1703 min					7.36E-10
RI=1970.0, 26.1811 min							5.50E-11	5.11E-08	6.37E-08	6.24E-08	8.80E-08	7.80E-08	6.83E-08	7.44E-08	8.91E-08	1.11E-07	7.87E-08	8.56E-08	7.69E-08	8.47E-08	8.51E-08
RI=1980.0, 26.3785 min								1.58E-09		2.66E-09			2.66E-09			5.94E-10	2.11E-10	3.92E-10		4.03E-09
RI=1980.2, 26.3827 min							1.44E-10
RI=1980.3, 26.3839 min		1.92E-10	5.95E-10	4.32E-10	2.93E-09		8.87E-10			1.83E-10		2.45E-09	2.54E-09			5.38E-09		3.49E-09		4.28E-09	7.06E-09
RI=1980.5, 26.3889 min																			3.68E-09
RI=1981.5, 26.4092 min									1.92E-09	2.27E-09	2.89E-09	3.04E-10	1.88E-09	3.07E-09	5.81E-09	4.89E-09	2.01E-10	3.33E-09	3.42E-10		4.91E-10
RI=1981.8, 26.4143 min								1.14E-09												1.40E-09
RI=1988.6, 26.5485 min	1.53E-08			5.35E-08						4.99E-09	2.59E-09		2.37E-09		6.73E-09	4.02E-09	1.36E-08	4.55E-09	7.55E-09	3.31E-09
RI=1994.4, 26.6626 min		1.06E-10	1.58E-10	4.89E-10	7.47E-10	2.33E-10
RI=2017.2, 27.0837 min						1.68E-10		1.12E-09	1.63E-09					2.51E-10						1.26E-09	6.41E-10
RI=2017.6, 27.0905 min		2.07E-09						3.48E-09	2.57E-09	2.77E-09	2.25E-09	2.95E-09	2.13E-09	1.34E-09	4.36E-09	2.58E-09		3.18E-09	3.73E-09	3.16E-09	3.89E-09
RI=2018.2, 27.1016 min		3.12E-08	1.36E-08	5.50E-08	6.71E-08	3.11E-08	3.23E-08										6.91E-09
RI=2066.5, 27.9713 min	4.88E-09			3.38E-10				9.42E-10	1.13E-09	5.39E-09	3.97E-09	2.13E-09	2.27E-09	1.41E-09	1.45E-09	5.01E-10		7.63E-09	5.35E-09	2.60E-09	1.99E-09
RI=2066.9, 27.9797 min		1.51E-08	1.86E-08	8.16E-08	3.92E-08	3.20E-08	1.61E-08										1.19E-08
RI=2071.8, 28.0679 min	5.83E-09	1.12E-08	5.96E-09	2.04E-08	2.41E-08	1.26E-08	1.16E-08	1.76E-09	1.37E-09	2.12E-09	1.41E-09	1.31E-09	1.22E-09	6.51E-10	3.50E-09	2.35E-09	5.95E-09	3.09E-09	3.88E-09	1.97E-09	1.96E-09
RI=2141.1, 29.3170 min			2.01E-09	3.33E-09	5.12E-09	1.47E-09	3.51E-10										5.01E-10
RI=2374.5, 33.2802 min				2.77E-10															1.11E-09	6.02E-10
RI=2374.8, 33.2866 min	2.49E-10	4.93E-10	7.93E-10	2.75E-10	3.19E-10		1.05E-09	2.90E-10		2.42E-10				5.30E-10	1.67E-09	5.52E-10	1.83E-09	1.17E-10	9.81E-10	6.22E-10	1.22E-09
RI=2375.1, 33.2915 min	2.62E-10	1.76E-10				2.31E-10									1.59E-09	3.52E-10			1.37E-09
RI=2456.5, 34.5776 min		1.41E-09	1.27E-09	5.43E-09	4.63E-09	1.05E-09	9.99E-10
RI=2604.1, 36.8513 min															9.47E-10	7.83E-10	1.12E-09	1.56E-09	1.96E-09	1.73E-09	1.34E-09
RI=3200.0, 44.9014 min	1.11E-09	2.74E-09	2.83E-10	7.88E-10	1.48E-09	2.76E-09	2.13E-09	3.51E-10	5.95E-09	6.34E-10	1.22E-09	1.87E-10	2.67E-10	1.14E-09	2.42E-09	1.78E-09				1.81E-09	7.15E-10
